# Supplementary material for: Liquid-based cytology specimens for next-generation sequencing in lung adenocarcinoma: challenges and evaluation of targeted therapy
Source: BMC Cancer. 2024 Jun 20;24:749. doi: 10.1186/s12885-024-12520-2 (PMC11188509; doi:10.1186/s12885-024-12520-2)
Supplement: Supplementary file 1 — Supplementary Material 1 [file 12885_2024_12520_MOESM1_ESM.xlsx]

## Sheet: 总表
Supplementary Table 1 Specific mutations of cohort 1 and cohort 2
Number of specimen	TKI-treatment＊	EGFR	Mutation		KRAS	Mutation	BRAF	Mutation	ALK	Mutation		ROS-1	Mutation	RET	Mutation	MET	Mutation	HER-2	Mutation	Other Gene	Mutaion	Other Gene	Mutaion	Other Gene	Mutaion
1	1	0			0		0		0			0		0		0		0		0
2	1	19	DEL		0		0		0			0		0		0		0		0
3	1	19&amplification	DEL		0		0		0			0		0		0		0		0
4	1	19&20	DEL	R776L	0		0		0			0		0		0		0		0
5	1	0			0		0		0			0		0		0		0		TP53	R156del
6	1	21&translocation	L858R	RYR2-EGFR	0		0		0			0		0		0		0		TP53	M237fS
7	1	0			0		0		0			0		0		14	3028+3A>T	0		0
8	1	19&20	DEL	T790M C797S	0		0		0			0		0		0		0		0
9	1	19&20	DEL	T790M	0		0		0			0		0		0		0		0
10	1	19&20	DEL	T790M	0		0		0			0		0		0		0		0
11	1	21	L858R	V834L	0		0		0			0		0		0		0		TP53	R248W
12	1	21	L858R	V834L	0		0		0			0		0		0		0		TP53	R248W
13	1	19	DEL		0		0		0			0		0		0		0		0
14	1	20&21	S768I	L861Q	0		0		0			0		0		0		0		0
15	1	19	DEL		0		0		0			0		0		0		0		0
16	1	19	DEL		0		0		0			0		0		0		0		0
17	1	21	L858R		0		0		0			0		0		amplification		0		0
18	1	0			0		0		1&23	EML4-ALK	G1202R	0		0		0		0		0
19	1	0			0		0		0			0		0		0		0		0
20	1	19&20	DEL	T790M	0		0		0			0		0		0		0		0
21	1	21	L858R	p.L747_P753	0		0		0			0		0		0		0		0
22	1	0			0		0		0			0		0		0		0		0
23	1	19	DEL		0		0		0			0		0		0		0		0
24	1	19	DEL		0		0		0			0		0		0		0		0
25	1	21	L858R		0		15	V600E	0			0		0		0		0		RB1	N316FS
26	1	0			0		0		0			0		0		0		0		0
27	1	0			0		0		0			0		0		0		20	A775_G776insYVMA	0
28	1	21	L858R		0		0		0			0		0		0		0		0
29	1	19	DEL		0		0		0			0		0		0		0		0
30	1	18	E709K	G719S	0		0		0			0		0		0		0		0
31	1	0			0		0		0			0		0		0		0		0
32	1	18&20&21	L718Q&T790M	L858R	0		0		0			0		0		0		0		0
33	1	20&21	T790M	L858R	0		0		0			0		0		0		0		0
34	1	21	L858R		0		0		0			0		0		0		0		0
35	1	19&20	DEL	T790M	0		0		0			0		0		0		0		PIK3CA	H1047R
36	1	19	DEL		0		0		0			0		0		0		0		0
37	1	0			0		15	V600E	0			0		0		0		0		0
38	1	0			2	G12D	0		0			0		0		0		0		0
39	1	19	DEL		0		0		0			0		0		0		0		0
40	1	0			0		0		0			0		0		0		0		0
41	1	0			0		0		0			0		0		0		0		0
42	1	21	L858R		0		0		0			0		0		0		0		0
43	1	20&21	T790M	L858R	0		0		0			0		0		0		0		TP53	R248L
44	1	21	L858R		0		0		0			0		0		0		0		TP53	R248L
45	1	19	DEL		0		0		0			0		0		0		0		0
46	1	19	DEL		0		0		0			0		0		0		0		0
47	1	0			0		15	V600_S605>EI	0			1	ROS1-intergenic	0		0		0		0
48	1	0			0		0		0			0		0		0		0		0
49	1	19	DEL		0		0		0			0		0		0		0		0
50	1	0			0		0		0			0		0		0		0		KIT	R686H	TP53	375+5G>C
51	1	12	S464L		0		0		0			0		0		0		0		0
52	1	19	DEL		0		0		0			0		0		0		0		0
53	1	21&amplification	L833V H835L		0		0		0			0		0		0		0		0
54	1	20	INS		0		0		0			0		0		0		0		0
55	1	0			0		0		0			0		1	KIF5B-RET	0		0		0
56	1	0			0		0		0			0		0		0		0		CTNNB1	T59A
57	1	19	DEL		0		0		0			0		0		0		0		CTNNB1	S45P
58	1	19	DEL		0		0		0			0		0		amplification		0		TP53	R249G
59	1	21	L858R		0		0		0			0		0		0		0		TP53	S241F
60	1	0			0		0		0			0		0		0		0		0
61	1	0			0		0		0			0		0		0		0		0
62	1	21	L858R		0		0		0			0		0		0		0		0
63	1	19	DEL		0		0		0			0		0		0		0		0
64	1	19&20	DEL	T790M	0		0		0			0		0		0		0		0
65	1	0			0		0		0			0		0		0		0		RB1	E843Q	TP53	D57FS
66	1	19	DEL		0		0		0			0		0		0		0		0
67	1	20&21	T790M	L858R	0		0		0			0		0		0		0		0
68	1	18	E709K		0		0		0			0		0		0		0		SMARCA4	A1328fs	TP53	E271	CCNE1	amplification
69	1	19	DEL		0		0		0			0		0		0		0		0
70	1	19	DEL		0		0		0			0		0		0		0		0
71	1	0			3	Q61L	0		0			0		0		0		0		STK11	YT118FS
72	1	0			0		0		0			0		0		0		0		0
73	1	19	DEL		0		0		0			0		0		0		0		0
74	1	19	DEL		0		0		0			0		0		0		0		TOP2A	L28M	IGFIR	H394P	TP53	E68
75	1	19	DEL		0		0		0			0		0		0		0		0
76	1	21	L858R		0		0		0			0		0		0		0		0
77	1	19&20	DEL	T790M C797S	0		0		0			0		0		0		0		0
78	1	21	L858R		0		0		0			0		0		0		0		CTNNB1	S33F	TP53	R248W
79	1	21	L858R		0		0		0			0		0		0		0		AMER1	Y859F
80	1	21	L858R		0		0		1	intergenic-ALK		0		0		0		0		TP53	C242F
81	1	19	DEL		0		0		0			0		0		15	V1070A	0		0
82	1	19	DEL		0		0		0			0		0		amplification		0		0
83	0	0			0		0		0			0		0		amplification		0		0
84	0	0			0		0		0			0		0		14	D963fs	0		TP53	P75FS
85	0	19	DEL		0		0		0			0		0		0		0		CDKN2A	V28E	TP53	M246V
86	0	0			0		0		0			0		0		0		20	A775_G776insYVMA	0
87	0	19	DEL		0		0		0			0		0		0		0		HSP90AA	G394D	NCOR2	S1834fs	PALB2	T911fs
88	0	21	L858R		0		0		0			0		0		0		0		0
89	0	19&21	D761Y	L858R	0		0		0			0		0		0		0		TP53	L252_I254DEL
90	0	0			2	G12D	0		0			0		0		0		0		0
91	0	0			0		0		0			0		0		0		20	Y772_A750dup	0
92	0	0			0		0		0			0		0		0		0		0
93	0	21	L858R		0		0		0			0		0		0		0		0
94	0	0			2	G12C	0		0			0		0		0		0		0
95	0	19	DEL		0		0		0			0		0		0		0		0
96	0	0			0		0		0			0		0		0		0		0
97	0	21	L858R		0		0		0			0		0		0		0		0
98	0	0			0		0		0			0		1	KIF5B-RET	0		0		0
99	0	19	DEL		0		0		0			0		0		0		0		0
100	0	0			2	G12D	0		0			0		0		0		0		0
101	0	0			0		0		0			0		0		0		0		STK11	E256
102	0	21	L858R		0		0		0			0		0		0		0		0
103	0	21	L858R		0		0		0			0		0		0		0		TP53	E180K
104	0	18&3	G719A	R108K	0		0		0			0		0		0		0		TP53	C135Y
105	0	18&21	E709K	L858R	0		0		0			0		0		0		0		0
106	0	21	L858R		0		0		0			0		0		0		0		0
107	0	21	L858R		0		0		0			0		0		0		0		RB1	Q62	TP53	R518fs
108	0	21	L858R		0		0		0			0		0		0		0		SAMD4	E321_y322>GD	TP53	R110L
109	0	0			0		0		1	RAB1A-ALK		0		0		0		0		CCND1	amplification
110	0	21	L858R		0		0		0			0		0		0		0		TP53	G266T
111	0	0			2	G12D	0		0			0		0		0		0		0
112	0	19	DEL		0		0		0			0		0		0		0		0
113	0	0			0		0		1	EML4-ALK		0		0		0		0		0
114	0	19	DEL		0		0		0			0		0		0		0		TP53	V173L
115	0	20&21	Q791E	L858R	0		0		0			0		0		0		0		CTNNB1	D2023fs	RECQL4	2296+1C>G
116	0	0			0		0		0			0		0		0		0		TP53	C716F
117	0	0			0		0		1	EML4-ALK		0		0		0		0		0
118	0	19&21	K757N	L858R	0		0		0			0		0		0		0		0
119	0	19&20&amplification	DEL	T790M C797S	0		0		0			0		0		0		0		0
120	0	21	L858R		0		0		0			0		0		0		0		0
121	0	19	DEL		0		0		0			0		0		0		0		0
122	0	0			0		0		0			0		0		0		0		0
123	0	19&20	DEL	T790M	0		0		0			0		0		0		0		0
124	0	19&20	DEL	T790M C797S	0		0		0			0		0		0		0		0
125	0	0			0		15	V600E	0			0		0		0		0		0
126	0	19&20	DEL	T790M	0		0		0			0		0		0		0		0
127	0	19&20	DEL	T790M	0		0		0			0		0		0		0		0
128	0	19&20	DEL	T790M C797S	0		0		0			0		0		0		0		0
129	0	21	L858R		3	E49D	0		0			0		0		0		0		TP53	K120fs
130	0	0			0		0		1&25	EML4-ALK	I1268V	0		0		0		0		0
131	0	19&20	DEL	T790M	0		0		0			0		0		0		0		0
132	0	19&20	DEL	T790M C797S	0		0		0			0		0		0		0		TP53	S241F
133	0	19&20	DEL	T790M	0		15	V600E	0			0		0		0		0		0
134	0	19&20	DEL	R776L	0		0		0			0		0		0		0		PIK3R1	159L
135	0	21	L858R		0		0		0			0		0		0		0		RB1	F57fs	TP53	Q317
136	0	0			0		0		0			0		0		0		20	Y772_A775dup	RB1	Y126_K132DEL	TP53	P342
137	0	0			2	G12E	0		0			0		0		0		0		0
138	0	18&19&20	G724S& DEL	T790M C797S	0		0		0			0		0		0		0		TP53	R248Q
139	0	20	S768_D7770dup		0		0		0			0		0		0		0		0
140	0	19	DEL		0		0		0			0		0		0		amplification		TP53	L194R
141	0	19&20	DEL	T790M C797S	0		0		0			0		0		0		0		0
142	0	19&20	V742I DEL	T790M C797	0		0		0			0		0		0		0		0
143	0	0			0		0		0			0		0		0		0		0
144	0	20&21	T790M	L858R	0		0		0			0		0		0		0		0
145	0	0			0		0		0			0		0		0		0		TP53	D281E
146	0	21	L858R	L833V	0		0		0			0		0		0		0		0
147	0	19	DEL		0		0		0			0		0		0		0		0
148	0	0			0		0		1&23	EML4-ALK	F1174	0		0		0		0		0
149	0	20	S768_D7770dup		0		0		0			0		0		0		0		0
150	0	19	DEL		0		0		0			0		0		0		0		0
151	0	0			0		0		1	EML4-ALK		0		0		0		0		0
152	0	21&amplification	L858R		0		0		0			0		0		0		0		0
153	0	0			0		0		0			0		0		0		20	A775_g776insYVMA	0
154	0	0			0		0		0			0		0		0		0		0
155	0	19	DEL		0		0		0			0		0		0		0		0
156	0	0			2	G12C	0		0			0		0		0		0		0
157	0	0			0		0		0			21	S1112C	0		0		0		0
158	0	21	L858R		0		0		0			0		0		0		0		0
159	0	20&21	T790M	L858R	0		0		0			0		0		0		0		0
160	0	21	L858R		0		0		0			0		0		0		0		0
161	0	21	L858R		0		0		0			0		0		0		0		0
162	0	21	L858R		0		0		0			0		0		0		0		0
163	0	0			0		0		0			0		0		0		0		0
164	0	0			0		15	V600E	0			0		0		0		0		0
165	0	19	DEL		0		0		0			36	R1948C	0		0		0		0
166	0	21	L858R		0		0		0			0		0		0		0		TP53	R175H
167	0	19&20	DEL	T790M	0		0		0			0		0		0		0		0
168	0	19	DEL		0		0		0			0		0		0		0		0
169	0	0			0		0		0			0		0		0		20	G776V>C	0
170	0	19	DEL		0		0		0			0		0		0		0		0
171	0	18&19	G719C	L747S	0		0		0			0		0		0		0		0
172	0	0			0		0		1	EML4-ALK		0		0		0		0		0
173	0	20&21	S768I	L858R	0		0		0			0		0		0		0		0
174	0	19	DEL		0		0		0			0		0		0		0		0
175	0	0			0		0		0			0		0		14	D1010N	0		0
176	0	0			0		15	V600E	0			0		0		0		0		KIT	Y418_d419del	BRAC2	V831I	TP53	S215I
177	0	0			2	G12A	0		0			0		0		0		0		NTRK3	E318
178	0	0			0		0		1	EML4-ALK		0		0		0		0		0
179	0	0			0		0		1	EML4-ALK		0		0		0		0		0
180	0	19	DEL		0		0		0			0		0		0		0		0
181	0	0			0		0		0			0		0		0		20	INS	0
182	0	19	DEL		0		0		0			0		0		0		0		RB1	E137
183	0	0			0		0		0			0		0		0		0		0
184	0	19	DEL		0		0		0			0		0		0		0		0
185	0	21	L858R		0		0		0			0		0		0		0		0
186	0	19	DEL		0		0		0			0		0		0		0		0
187	0	19&20	DEL	T790M	0		0		0			0		0		0		0		0
188	0	21	L858R		0		0		0			0		0		0		0		0
189	0	21&amplification	L858R		0		0		0			0		0		0		0		0
190	0	18&20	G719A	R776C	0		0		0			0		0		0		0		0
191	0	0			0		0		0			0		1	NCOA-RET	0		0		0
192	0	0			0		0		1	EML4-ALK		0		0		0		0		0
193	0	19&20	DEL	R776L	0		0		0			0		0		0		0		0
194	0	0			0		0		0			0		0		0		0		0
195	0	0			0		0		1	EML4-ALK		0		0		0		0		0
196	0	19	DEL		0		0		0			0		0		0		0		0
197	0	0			2	G13D	0		0			0		0		0		0		0
198	0	0			0		0		1	C2orf91-ALK		0		0		0		0		0
199	0	19	DEL		0		0		0			0		0		0		0		0
200	0	19	DEL		0		0		0			0		0		0		0		TP53	R280_R290>S
201	0	0			0		0		1	EML4-ALK		0		0		0		0		0
202	0	0			0		0		0			0		0		0		0		SMAD4	D360V
203	0	19	DEL		0		0		0			0		0		0		0		0
204	0	0			0		0		1	EML4-ALK		0		0		0		0		0
205	0	19&20	DEL	T790M	0		0		0			0		0		0		0		0
206	0	0			0		15	V600E	0			0		0		0		0		0
207	0	0			0		0		0			0		0		0		0		0
208	0	21	L858R		0		0		0			0		0		0		0		0
209	0	19&20	DEL	T790M	0		0		0			0		0		0		0		0
210	0	0			0		0		0			0		0		0		20	A775_G776insYVMA	0
211	0	20	INS		0		0		0			0		0		0		0		0
212	0	20&21	T790M	L858R	0		0		0			0		0		0		0		0
213	0	0			0		0		0			0		0		0		0		0
214	0	0			0		0		0			0		0		0		0		0
215	0	0			0		0		1	EML4-ALK		0		0		0		0		0
216	0	21	L858R		0		0		0			0		0		0		0		0
217	0	0			0		0		0			0		0		0		20	Y772_A775dup	0
218	0	19	DEL		0		0		0			0		0		0		0		0
219	0	21	L858R		0		0		0			0		0		0		0		0
220	0	0			3	Q61L	0		0			0		0		0		0		0
221	0	0			0		0		0			0		0		0		0		0
222	0	0			0		0		0			0		0		0		0		0
223	0	0			2	G12C	0		0			0		0		0		0		0
224	0	0			0		0		0			0		0		0		0		0
225	0	20&21	T790M	L858R	0		0		0			0		0		0		0		0
226	0	18	G719/S/C/A		0		0		0			0		0		0		0		0
227	0	0			0		0		0			1	CD74-ROS1	0		0		0		0
228	0	0			0		0		0			0		0		0		0		0
229	0	19	DEL		0		0		0			0		0		0		0		0
230	0	19	DEL		0		0		0			0		0		0		0		0
231	0	21	L858R		0		0		0			0		0		0		0		0
232	0	0			0		0		0			0		0		0		0		0
233	0	19&amplification	DEL		0		0		0			0		0		0		0		TP53	C176Y
234	0	19	DEL		0		0		0			0		0		0		0		0
235	0	21	L858R		0		0		0			0		0		0		0		0
236	0	21	L858R		0		0		0			0		0		0		0		0
237	0	0			2	G12D	0		0			0		0		0		0		0
238	0	0			0		0		1	EML4-ALK		0		0		0		0		0
239	0	0			0		15	K601N	0			0		0		0		0		TP53	G244C
240	0	0			0		0		0			0		1	KIF5B-RET	0		0		0
241	0	0			0		0		0			0		0		0		0		0
242	0	0			0		0		0			0		0		0		0		0
243	0	19	DEL		0		0		0			0		0		0		0		0
244	0	0			2	G12C	0		0			0		0		0		0		0
245	0	0			2	G12V	0		0			0		0		0		0		0
246	0	0			0		0		1	EML4-ALK		0		0		0		0		TP53	H169R
247	0	0			0		0		0			0		1	KIF5B-RET	0		0		TP53	I232S
248	0	0			0		0		1	EML4-ALK		0		0		0		0		0
249	0	0			2	G12C	0		0			0		0		0		0		0
250	0	0			0		0		0			0		0		0		0		0
251	0	0			0		0		0			0		0		0		0		0
252	0	20	INS		0		0		0			0		0		0		0		0
253	0	0			0		0		0			0		0		0		0		0
254	0	0			0		0		0			0		0		0		0		RB1	S182C	TP53	E298
255	0	20&21	R776L	L858R	0		0		0			0		0		0		0		0
256	0	21	L858R		0		0		0			0		0		0		0		0
257	0	18&20	G179S/C/A	S768I	0		0		0			0		0		0		0		0
258	0	19	DEL		0		0		0			0		0		0		0		0
259	0	0			0		0		0			0		0		0		0		0
260	0	0			2	L19F	11	G469V	0			0		0		0		0		0
261	0	0			0		0		0			0		0		0		0		0
262	0	19	DEL		0		0		0			0		0		0		0		0
263	0	0			0		0		0			0		0		0		0		PIK3CA	E545V
264	0	21	L861Q		0		0		0			0		0		0		0		0
265	0	20	INS		0		0		0			0		0		0		0		0
266	0	0			0		0		1	EML4-ALK		0		0		0		0		0
267	0	0			0		0		0			0		1	KIF5B-RET	0		0		0
268	0	0			0		0		0			0		0		0		0		0
269	0	0			2	G12C	0		0			0		0		0		0		0
270	0	0			0		0		0			0		0		0		0		0
271	0	19	DEL		0		0		0			0		0		0		0		0
272	0	0			0		0		0			0		0		0		0		0
273	0	19&20	DEL	R776L	0		0		0			0		0		0		0		0
274	0	0			0		0		0			0		0		0		0		TP53	Q192
275	0	0			0		15	V600E	0			0		0		0		0		0
276	0	0			0		0		0			0		0		0		0		0
277	0	20&21	T790M	L858R	0		0		0			0		0		0		0		TP53	V274A
278	0	21	L858R		0		0		0			0		0		0		0		0
279	0	0			0		0		0			0		0		0		0		0
280	0	19	DEL		0		0		0			0		0		0		0		0
281	0	21	L858R		0		0		0			0		0		0		0		0
282	0	0			0		0		0			1	CD74-ROS1	0		0		0		0
283	0	19	DEL		0		0		0			0		0		0		0		0
284	0	21	L858R		0		0		0			0		0		0		0		TP53	L194R
285	0	21	L858R		0		0		0			0		0		0		0		0
286	0	19	DEL		0		0		0			0		0		0		0		TP53	Q192		C176F
287	0	0			0		0		0			0		0		0		0		0
288	0	21	L858R		0		0		0			0		0		0		0		0
289	0	21	L858R		0		0		0			0		0		0		8	S310Y	0
290	0	0			0		0		0			0		0		0		0		NRG1	CD74-NRG1	TP53	E271	CCNE1	amplification
291	0	0			0		15	D594G	0			0		0		0		0		0
292	0	0			2	G12C	0		0			0		0		0		0		TP53	E298
293	0	21	L858R		0		0		0			0		0		0		0		TP53	H179L
294	0	21	L858R	V834L	0		0		0			0		0		0		0		TP53	R209
295	0	0			0		0		0			1	CD74-ROS1	0		0		0		0
296	0	21	L858R		0		0		0			0		0		0		0		0
297	0	0			0		0		1	EML4-ALK		0		0		0		0		0
298	0	0			0		0		0			0		0		0		0		TP53	P250L
299	0	0			0		0		0			0		1	KIF5B-RET	0		0		ERBB3	TAFA2-ERBB3	FGFR3	445+2_445=5del
300	0	0			0		0		0			0		0		0		20	Y772_A775dup	RB1	T826fs	TP53	R110L
301	0	21	L858R		0		0		0			0		0		0		0		TP53	Q192
302	0	0			0		0		0			0		0		0		0		CDKN2A	M53I	TP53	E62	NF1	L1602fs
303	0	0			0		0		0			0		0		0		0		TP53	T155N
304	0	21&2	L858R	L62R	0		0		0			0		0		0		0		SETD2	G1282fs	PTEN	Y68H	BAP1	W52fs
305	0	0			2	G13D	0		0			0		0		0		0		0
306	0	21	L858R		0		0		0			0		0		0		0		0
307	0	0			0		0		0			0		0		0		0		TP53	I255T
308	0	18	G719A	S768I	0		0		0			0		0		0		0		PIK3R1	E451_Y452dup
309	0	19	DEL		0		0		0			0		0		0		0		0
310	0	0			0		0		0			0		0		0		0		TP53	Q192
311	0	0			0		0		0			0		0		0		0		NOTCH1	AQ610P
312	0	0			0		0		0			0		0		0		20	G778_P780dup	MAP2K4	S146	TP53	P177S
313	0	21	L858R		0		0		0			0		0		0		0		0
314	0	19	DEL		0		0		0			0		0		0		0		TP53	R158L
315	0	21	L858R		0		0		0			0		0		0		0		0
316	0	19	DEL		0		0		0			0		0		0		0		0
317	0	21	L858R		0		0		0			0		0		0		0		PIK3R1	R248Q	CCNE1	amplification	ARID1A	M967L
318	0	0			0		0		0			0		0		0		0		0
319	0	21	L858R		0		0		0			0		0		0		0		FGFR1	K566N	TP53	H233fs
320	0	21	L861Q		0		0		0			0		0		0		0		TP53	P36fs
321	0	19	DEL		0		0		0			0		0		0		0		0
322	0	0			0		0		0			0		0		0		0		BCORL1	V694M
323	0	0			0		0		0			0		0		0		0		0
324	0	0			0		0		0			0		0		0		0		CDKN2A	Y44fs	NF1	2990+4_2990+5>T	SPTA1	A750S
325	0	21	L858R		0		0		0			0		0		0		0		TP53	E339
326	0	0			2	G12D	0		0			0		0		0		0		P53	R280K
327	0	21	L858R		0		0		0			0		0		0		0		TSC2	P669S
328	0	19	DEL		0		0		0			0		0		0		0		TP53	R248W
329	0	21	L858R		0		0		0			0		0		0		0		ERBB3	I875M	RAD51D	300
330	0	0			0		0		0			1	CD74-ROS1	0		0		0		0
331	0	0			2	G12A	0		0			0		0		0		0		0
332	0	21	L858R		0		0		0			0		0		0		0		TP53	L145fs
333	0	0			0		0		0			0		0		0		0		RB1	L60
334	0	0			0		0		0			0		0		0		0		BRAC2	Y828H	CTNNB1	S37F	TP53	G244D
335	0	21	L858R		0		0		0			0		0		0		0		0
336	0	0			0		0		0			0		0		0		0		0
337	0	19	DEL		0		0		0			0		0		0		0		MSH6	V353fs	PIK3CG	H389P
338	0	19	DEL		0		0		0			0		0		0		0		0
339	0	0			0		15	K601E	0			0		0		0		0		ARID1B	R1068I	ARID1B	E1109K
340	0	0			0		0		0			0		0		0		0		TP53	R273C
341	0	0			0		0		0			0		0		0		0		FGFR3	T753I
342	0	19	DEL		0		0		0			0		0		0		0		JAK1	T825I	NF1	G984E
343	0	19	DEL		0		0		0			0		0		0		0		RB1	Q383fs	TP53	R248W
344	0	19	DEL		0		0		0			0		0		0		0		TP53	V216M
345	0	21	L858R		0		0		0			0		0		0		0		TP53	C135Y
346	0	0			0		0		0			1	SLC34A2-ROS1	0		0		0		RB1	R337C
347	0	19&amplification	DEL		0		0		0			0		0		0		0		TP53	V274D
348	0	19	DEL		0		0		0			0		0		0		0		0
349	0	19	DEL		0		0		0			0		0		0		0		PIK3CA	S33C	TP53	R249_P250>SS
350	0	0			0		0		1	EML4-ALK		0		0		0		0		0
351	0	21	L858R		0		0		0			0		0		0		0		PIK3CA	N157S	TP53	V274F
352	0	0			0		0		0			0		0		0		0		0
353	0	20	R776L		0		0		1&28	EML4-ALK	Y1385FS	0		0		0		0		0
354	0	19	DEL		0		0		0			0		0		0		0		RB1	R621FS	TP53	W91
355	0	19	DEL		0		0		0			0		0		0		0		TP53	E336
356	0	21	L858R		0		0		0			0		0		0		0		0
357	0	19	DEL		0		0		0			0		0		0		0		TP53	559+1G>A
＊For TKI-treatment, '1' represents for 'TKI-treated', '0' stands for ' TKI-naive'.
